# Supplementary material for: Bivalent Ligand UDCA-LPE Inhibits Pro-Fibrogenic Integrin Signalling by Inducing Lipid Raft-Mediated Internalization
Source: Int J Mol Sci. 2018 Oct 20;19(10):3254. doi: 10.3390/ijms19103254 (PMC6214129; doi:10.3390/ijms19103254)
Supplement: Supplementary file 1 [file ijms-19-03254-s001.zip]

Archive with 1 entries (1 files):
- ijms-360373-SI.pdf
